# Supplementary material for: The Mechanism of Resistance of EUROPEAN Plum to Plum pox virus Mediated by Hypersensitive Response Is Linked to VIRAL NIa and Its Protease Activity
Source: Plants (Basel). 2023 Apr 10;12(8):1609. doi: 10.3390/plants12081609 (PMC10147044; doi:10.3390/plants12081609)
Supplement: Supplementary file 1 [file plants-12-01609-s001.zip]

Archive with 8 entries (8 files):
- FigureS1.tiff
- __MACOSX/._FigureS1.tiff
- FigureS2.tiff
- __MACOSX/._FigureS2.tiff
- FileS1.fasta
- __MACOSX/._FileS1.fasta
- FileS2.docx
- __MACOSX/._FileS2.docx
